# Supplementary material for: Nonmuscle Myosin-2B Regulates Apical Cortical Mechanics, ZO-1 Dynamics and Cell Size in MDCK Epithelial Cells
Source: Cells. 2025 Jul 23;14(15):1138. doi: 10.3390/cells14151138 (PMC12346661; doi:10.3390/cells14151138)
Supplement: Supplementary file 1 [file cells-14-01138-s001.zip]

Archive with 6 entries (6 files):
- Source data_Maupérinetal25.xlsx
- Supplementary Figure 1.pdf
- Supplementary Figure 2.pdf
- Supplementary Movie 1.avi
- Supplementary Movie 2.avi
- Supplementary Table S1 Resources table.pdf
