# Supplementary material for: Nonmuscle Myosin-2B Regulates Apical Cortical Mechanics, ZO-1 Dynamics and Cell Size in MDCK Epithelial Cells
Source: Cells. 2025 Jul 23;14(15):1138. doi: 10.3390/cells14151138 (PMC12346661; doi:10.3390/cells14151138)
Supplement: Supplementary file 1 [file cells-14-01138-s001.zip › Source data_Maupérinetal25.xlsx]

## Sheet: Figure 1
Graphs plotted and statistical calculations in Prism 10 version 10.4.0
Figure 1A-top panel				Figure 1A-top panel				Figure 1A-top panel				Figure 1B
Phalloidin AFI				b-actin AFI				g-actin AFI				Actins signal intensity relative to b-tubulin
	WT	NM2B-KO			WT	NM2B-KO			WT	NM2B-KO			WT	NM2B-KO #A4	NM2B-KO #A6	NM2B-KO #D10
N=1	41.574	50.459		N=1	46.526	47.162		N=1	37.858	39.453		Pan-actin	1.20012	1.14088	0.696723	0.617748
	53.118	50.733			48.982	40.408			40.813	55.022			0.370374	0.960901	0.676298	0.977593
	53.945	46.125			46.777	49.98			34.563	53.582			0.800902	1.8642	0.563198	1.59093
	56.938	48.705			42.985	48.198			39.98	46.065		N=3
	52.597	44.147			45.352	38.357			38.414	40.805		Mean	0.7905	1.322	0.6454	1.062
	54.913	38.265			43.587	47.935			47.095	48.521		SD	0.415	0.4781	0.07192	0.4921
	52.178	39.965			47.389	50.585			47.273	46.299		One-way Anova's test
	61.581	35.345			45.044	44.403			43.747	48.087		P value		0.3112	0.9442	0.752
	60.377	27.902			41.679	48.614			32.636	56.073		b-actin	1.00708	0.565402	0.809728
	50.805	41.513			48.146	52.887			52.075	34.879			1.05659	0.751169	0.947887	0.586654
	66.546	50.617			52.443	49.173			62.869	37.468			0.530789	0.625006	0.800899	1.27771
	56.524	47.473			47.336	41.781			54.329	31.977			0.147677		0.426387	1.10918
	57.447	46.795			50.243	50.681			51.801	49.647		N=4
	54.117	40.392			40.063	44.558			52.049	57.41		Mean	0.6855	0.6472	0.7462	0.9912
	37.662	36.757			38.893	37.803			46.221	49.642		SD	0.4298	0.09485	0.2236	0.3603
	59.103	37.973			32.789	36.985			42.157	42.392		One-way Anova's test
	46.162	45.27			50.073	39.55			53.493	50.41		P value		0.9971	0.9861	0.4791
	50.618	40.536			51.88	38.847			37.615	38.787		g-actin	1.50007	1.53851	1.37723
	46.543	44.285			43.999	53.586			33.559	44.22			0.89061	0.784052	0.862607	0.853307
	47.822	43.61			49.437	41.991			27.833	45.02			1.12311	1.16406	0.858891	1.23323
	48.594	43.241			53.028	52.839			14.021	11.388			1.52301	2.71584	1.79243	2.31819
	50.596	38.069			58.196	51.479			16.707	12.637		N=4
	51.734	34.4			50.213	51.247			14.669	12.874		Mean	1.259	1.551	1.223	1.468
	47.885	35.173			53.282	45.573			12.099	12.447		SD	0.3066	0.8357	0.4511	0.7602
	44.275	39.639			59.114	51.248			12.155	11.587		One-way Anova's test
	38.303	34.192			46.311	46.74			13.305	10.714		P value		0.8452	0.9996	0.9448
	41.322	38.237			54.605	48.784			15.063	9.198
	43.504	39.406			54.574	41.192			15.507	12.025
	48.074	32.489			52.011	47.793			17.78	12.918
	41.477	36.526			47.676	50.002			16.995	16.154
	48.915	34.223			50.942	46.857			21.475	12.961
	48.317	33.811			53.561	51.081			11.494	14.922
	46.855	39.502			57.174	41.325			13.038	16.508
	48.702	38.97			51.773	50.978			13.871	15.531
	45.054	35.045			46.086	51.001			12.726	11.59
	44.135	39.916			43.564	57.35			16.985	11.031
	44.332	48.985			40.287	47.097			15.474	12.083
	52.749	37.927			44.796	53.083			15.106	12.296
	39.062	34.191			62.642	51.243			16.09	14.572
	48.423	31.487			52.528	47.818			19.372	12.237
	50.045	37.847			49.987	56.088			15.964	15.697
	39.528	34.226			47.107	44.015			17.203	15.504
	38.13	41.88			57.902	42.094			18.254	17.803
	39.376	37.239			59.671	34.291			19.325	17.639
	55.452	38.178			49.112	41.535			12.587	17.648
	60.383	45.006			53.93	42.437			16.047	19.504
	59.255	35.226			48.107	44.878			16.669	18.631
	47.525	31.007			51.574	57.429			16.387	12.556
	49.534	33.885			56.956	49.402			14.845	13.521
	38.214	35.701			49.888	42.258			15.206	17.025
	39.159	31.22			44.421	50.832			19.371	15.638
	57.843	25.911			37.015	48.07			15.624	15.626
	52.619	29.411			44.66	44.639			15.627	17.612
	48.23	47.025			42.877	59.447			15.637	12.504
	57.77	42.897			47.364	49.351			15.203	11.604
	53.305	50.316			58.748	53.199			12.625	13.516
	49.982	33.971			42.455	44.098			11.856	12.025
	45.891	30.497			39.04	61.782			17.506	18.206
	52.83	34.92			53.63	45.382			15.506	15.67
	42.488	37.514			44.685	46.712			17.204	14.201
	44.273	30.408			44.17	49.203		N=2	26.178	23.716
	47.18	30.92			33.863	42.205			26.524	20.71
	44.189	33.398			36.624	42.616			23.385	19.575
	45.835	32.789			40.56	46.815			21.687	19.106
	43.749	37.107			39.297	52.374			24.844	19.966
	50.928	41.432			40.386	39.021			26.325	20.16
	45.915	33.884			40.113	48.689			29.655	21.66
	45.015	28.873			37.61	40.951			32.023	21.468
	55.783	36.003			39.345	36.454			26.343	22.914
	48.983	34.961			43.579	47.372			33.161	23.252
	48.142	29.289			37.023	46.809			30.411	18.867
	55.651	36.964			54.312	51.389			24.859	21.375
	64.135	39.399			33.643	45.915			21.472	21.986
	62.155	36.931			50.007	43.454			21.93	19.694
	52.427	40.699			51.208	37.454			17.817	21.631
	53.44	34.889			51.507	52.045			19.697	20.938
	53.74	36.545			45.879	52.991			23.773	20.934
	42.307	28.647			49.174	61.763			22.929	22.796
	41.54	29.148			40.759	40.878			23.555	20.822
	49.065	25.409			38.067	45.746			21.45	21.576
	44.626	39.643			36.994	25.563			21.872	25.46
	43.77	39.282			42.741	35.866			20.071	28.836
	35.701	41.236			40.504	28.957			21.857	26.101
	46.272	37.235			34.71	25.925			21.538	23.309
	41.896	38.532			38.816	36.065			19.494	24.571
	38.573	38.566			37.684	29.79			20.673	24.624
	43.14	44.737			35.566	29.45			25.151	26.441
	41.113	37.928			27.21	34.755			23.733	25.207
	41.248	38.923			32.8	33.215			20.195	22.381
	43.934	37.446			38.503	26.391			18.729	21.889
	37.593	44.39			30.329	27.165			18.448	23.33
	46.072	29.441			24.525	23.412			17.243	27.846
	40.494	33.719			34.606	25.412			18.175	26.176
	50.104	40.067			36.062	27.127			21.668	26.877
	50.634	42.776			37.6	27.638			22.013	25.128
	51.649	36.661			40.058	31.408			21.564	26.104
	41.74	35.193			39.463	24.473			21.825	22.711
	53.913	40.52			38.45	34.646			24.429	23.345
	35.59	40.315			36.468	25.213			37.257	24.911
	41.73	40.884			34.156	22.911			32.752	24.992
N=2	40.084	38.429		N=2	17.504	17.827			20.717	24.161
	43.427	46.555			17.353	19.219			20.313	22.166
	35.316	42.666			23.139	20.126			16.394	23.245
	47.487	39.797			15.27	18.872			16.862	26.553
	41.091	40.745			16.525	18.389			18.816	25.535
	39.588	38.668			15.874	16.48			17.527	21.973
	36.42	45.866			15.767	20.906			17.473	19.353
	35.078	40.311			16.4	16.801			18.532	20.03
	35.034	38.248			15.219	16.37			18.021	21.954
	43.822	30.037			16.801	19.227			16.345	20.169
	39.567	24.394			17.348	17.02			18.187	19
	41.232	33.237			15.062	17.422			17.545	18.981
	39.018	40.435			15.407	19.207			19.352	19.921
	37.545	29.479			15.481	16.189			19.194	21.956
	44.545	28.693			14.965	17.883			18.574	25.05
	28.259	38.642			21.126	18.3			18.332	25.624
	32.257	40.375			17.137	16.212			18.688	23.517
	37.373	37.284			14.357	15.892			17.992	21.25
	39.381	47.405			17.806	15.152			19.866	25.059
	34.621	37.825			16.573	17.858			33.38	29.616
	42.264	43.901			11.674	21.618			n=120	n=120
	43.583	53.489			14.796	21.989		Mean	23.56	23.85
	45.497	51.008			15.112	21.35		SD	10.81	11.23
	59.65	52.694			15.976	19.832		Unpaired Mann-Whitney's test
	45.42	46.845			16.955	20.143		P value		0.5376
	49.909	50.068			15.178	19.212
	52.78	41.268			13.987	18.015
	54.002	35.653			17.405	17.606
	39.61	41.939			18.308	16.077
	46.405	41.725			18.511	21.544
	46.496	37.793			18.101	19.969
	45.238	39.299			16.026	21.136
	47.458	26.991			13.204	22.693
	48.371	33.077			16.681	17.131
	49.485	37.954			20.573	19.313
	51.505	44.748			19.797	20.639
	54.639	54.597			18.367	17.705
	44.263	47.88			18.683	16.019
	44.353	47.631			17.705	15.771
	63.246	49.949			14.483	12.786
	42.207	49.562			25.812	24.78
	40.431	53.694			22.13	22.139
	39.583	57.865			27.755	24.037
	36.286	53.926			33.858	20.068
	31.868	52.632			35.134	21.718
	31.95	34.411			38.616	24.602
	35.927	35.241			34.294	20.349
	34.137	26.874			28.872	20.083
	33.141	48.876			30.196	24.597
	33.778	37.139			24.722	26.417
	40.441	43.613			25.485	25.082
	44.5	45.02			25.467	27.385
	38.821	46.061			27.435	27.491
	39.317	54.362			25.522	23.913
	37.469	46.682			23.748	21.828
	43.98	32.388			25.401	25.201
	44.249	35.555			26.807	18.078
	38.517	26.872			25.502	21.474
	26.867	30.79			29.418	20.534
	27.587	38.898			27.93	17.578
	n=160	n=160			n=160	n=160
Mean	45.69	39.25		Mean	35.75	34.62
SD	7.708	6.898		SD	13.86	13.7
Unpaired Mann-Whitney's test				Unpaired Mann-Whitney's test
P value		<0.0001		P value		0.7548

## Sheet: Figure 2
Graphs plotted and statistical calculations in Prism 10 version 10.4.0
	Figure 2A					Figure 2B					Figure 2C					Figure 2D
	Cortical tension_To (mN/m)					Stiffness of the cortex_Ka (N/m)					Fluidity of the cortex /energy dissipation_b					Zig-zag index
	WT	NM2B-KO #A4	NM2B-KO #A6			WT	NM2B-KO #A4	NM2B-KO #A6			WT	NM2B-KO #A4	NM2B-KO #A6				WT	NM2B-KO #A6
	0.574771	0.340515	0.609288			0.0731578	0.0224642	0.0239028			0.431431	0.558584	0.663309			N=1	1.54	1.71
	0.45734	0.430698	0.571772			0.109618	0.0114059	0.0198524			0.308031	0.709276	0.6376				1.97	1.51
	0.550279	0.48469	0.612767			0.0577046	0.028665	0.0160221			0.437982	0.604738	0.658543				1.91	1.51
	0.44355	0.383607	0.517573			0.086613	0.0182624	0.011744			0.34251	0.643459	0.71262				1.62	1.28
	0.429631	0.504713	0.596766			0.0765231	0.0188617	0.0220181			0.338974	0.662264	0.663339				1.63	1.19
	0.46638	0.65302	0.673733			0.0779338	0.021705	0.0178367			0.356466	0.728049	0.707836				1.7	1.65
	0.699693	0.424713	0.380775			0.048122	0.0160847	0.0335083			0.514464	0.618178	0.563404				1.66	1.65
	0.675647	0.703152	0.592392			0.0700145	0.0233758	0.0446354			0.428875	0.68555	0.571068				1.5	1.34
	0.583446	0.622593	0.643388			0.0739571	0.0431444	0.0276262			0.458658	0.613419	0.663617				1.45	1.49
	0.500768	0.498406	0.921879			0.138701	0.0116558	0.0386672			0.263375	0.6549	0.690695				1.65	1.16
	0.847755	0.616335	0.491627			0.0749398	0.0279869	0.0193838			0.492242	0.660506	0.643813				1.7	1.99
	0.439991	0.441086	0.477321			0.0427963	0.0144329	0.0184087			0.424624	0.702144	0.637486				1.64	1.32
	0.746394	0.410013	0.522024			0.0726084	0.022909	0.0268041			0.490322	0.593928	0.628118				1.58	1.2
	0.70869	0.438132	0.422981			0.0633217	0.0189513	0.0175615			0.512091	0.632797	0.65198				1.34	1.67
	0.62899	0.356061	0.575752			0.075071	0.0255902	0.0448238			0.430305	0.558085	0.604957				1.57	1.58
	0.407015	0.564408	0.534577			0.10018	0.0109306	0.0368389			0.280632	0.747785	0.566216				1.61	1.53
	0.523397	0.425333	0.526724			0.0434478	0.00896495	0.0112097			0.448214	0.693258	0.712474				1.56	1.46
	0.474331	0.531981	0.455325			0.0864922	0.0173009	0.0245318			0.338563	0.706364	0.528059				1.32	1.55
	0.603941	0.456533	0.52482			0.037082	0.0144586	0.0199168			0.554389	0.690923	0.645682				1.51	1.13
	0.760864	0.597073	0.436629			0.116382	0.0211895	0.0375379			0.4543	0.69538	0.509871				1.23	0.97
	0.544113	0.543407	0.681577			0.129827	0.0271708	0.0303165			0.325863	0.636114	0.692229				1.67	1.32
	0.49484	0.448753	0.395097			0.178289	0.0326922	0.0162492			0.287924	0.580441	0.629112				2.08	1.57
	0.530746	0.454002	0.46537			0.167761	0.025136	0.0294273			0.287655	0.623308	0.618434				1.67	1.26
	0.719004	0.80814	0.470931			0.146282	0.0172807	0.0222422			0.418591	0.651864	0.601089				1.38	1.23
	0.727463	0.549615	0.505202			0.154404	0.0264744	0.030162			0.456726	0.67182	0.600076				1.45	1.17
	0.315803	0.400575	0.521744			0.0815192	0.0260608	0.0229852			0.440695	0.573946	0.662647				1.68	1.35
	0.328109	0.739682	0.494094			0.0623872	0.0157941	0.0335497			0.514455	0.747771	0.586772				1.58	1.38
	0.582085	0.567729	0.452297			0.0670666	0.0349702	0.0167046			0.550872	0.62671	0.628027				1.52	1.25
	0.922427	0.533834	0.51448			0.0940494	0.0236185	0.0223982			0.601167	0.661856	0.602116				1.84
	0.383614	0.761973	0.545332			0.117027	0.0348673	0.034865			0.37621	0.710513	0.619257			N=2	1.11	1.62
	0.621365	0.487148	0.524888			0.192563	0.0246926	0.0188065			0.40787	0.619477	0.643342				1.2	1.19
	0.349546	0.507028	0.87471			0.0327394	0.0184965	0.0246083			0.574844	0.670414	0.712285				1.09	1.18
	0.462254	0.429555	0.394442			0.059375	0.0248644	0.0247021			0.523049	0.628039	0.577337				1.17	1.37
	0.405459	0.680132	0.515866			0.0870376	0.0244371	0.0427696			0.474689	0.654004	0.623037				1.37	1.16
	0.453479	0.38843	0.637316			0.0481839	0.0319161	0.0205806			0.564936	0.571867	0.674238				1.06	1.19
	0.562831	0.439197	0.539309			0.0617365	0.0296509	0.02395			0.55125	0.567623	0.63293				1.21	1.17
	0.492172	0.525551	0.621368			0.0749063	0.0434615	0.0288584			0.517508	0.602675	0.634453				1.25	1.21
	0.550431	0.54496	0.3258			0.0555963	0.0311306	0.019558			0.566601	0.621818	0.511423				1.08	1.22
	0.381529	0.621522	0.636297			0.0906685	0.0153612	0.0312541			0.445375	0.705141	0.622062				1.12	1.19
	0.491284	0.486124	0.636425			0.0375948	0.0195867	0.0227111			0.590686	0.666898	0.700422				1.47	1.19
	0.413039	0.495522	0.868064			0.096533	0.019924	0.0577542			0.460237	0.647038	0.558557				1.24	1.13
	0.485563	0.458059	0.400339			0.1371	0.0160162	0.0345147			0.47648	0.690574	0.656416				1.49	1.21
	0.48838	0.456694	0.378945			0.110382	0.0136525	0.0174719			0.423396	0.659494	0.564222				1.06	1.07
	0.537286	0.490701	0.418525			0.0953081	0.0223719	0.00853329			0.481232	0.632884	0.701489				1.14	1.43
	0.586705	0.582056	0.339927			0.0683534	0.0125992	0.0107227			0.58077	0.748485	0.675173				1.15	1.23
	0.535166	0.496886	0.373894			0.0911247	0.0292703	0.0314785			0.469362	0.664544	0.524254				1.11	1.34
	0.564929	0.625467	0.32928			0.0721722	0.0115902	0.0122954			0.561187	0.740362	0.64355				1.07	1.29
	0.521719	0.585636	0.455303			0.0619198	0.016447	0.0133067			0.511853	0.687754	0.666677				1.18	1.16
	0.442371	0.534762	0.41222			0.0394661	0.0275269	0.0307682			0.493319	0.634711	0.571857				1.23	1.18
	0.551533	0.586242	0.505576			0.094007	0.0149308	0.041624			0.508988	0.719479	0.606939				1.77	1.24
	0.868444	0.494506	0.469678			0.0847395	0.0239583	0.0389704			0.609855	0.624325	0.550052				1.2	1.97
	0.452338	0.592653	0.497835			0.0717709	0.0214869	0.032962			0.496617	0.664318	0.585597				1.31	1.77
	0.746898	0.486533	0.765626			0.0850439	0.0380179	0.0263579			0.58215	0.582117	0.654474				1.45	1.59
	0.602928	0.518865	0.515684			0.0670949	0.0186875	0.0555341			0.530405	0.6333	0.487168				1.3	1.26
	0.861212	0.483687	0.417946			0.0724528	0.022098	0.0268312			0.631655	0.631229	0.561305				1.76	1.35
	0.645611	0.443004	0.441862			0.144443	0.0226841	0.0148235			0.442987	0.652758	0.618103				1.39	1.32
	0.483393	0.558237	0.531133			0.0943493	0.0221	0.0203222			0.438118	0.664876	0.667872				1.36	1.43
	0.581634	0.450715	0.286658			0.12752	0.0283389	0.0239795			0.435733	0.612718	0.503726				1.19	1.5
	0.517174	0.34326	0.769958			0.221571	0.0481749	0.0797077			0.420115	0.486786	0.575511				1.38	1.57
	0.466335	0.413789	0.534434			0.0498071	0.0502623	0.0269653			0.557382	0.539281	0.61231				n=59	n=58
	0.420479	0.370342	0.390775			0.128143	0.0181201	0.0291971			0.419476	0.641981	0.57248			Mean	1.432	1.365
	0.336377	0.389784	0.723102			0.0804185	0.0372484	0.0445488			0.512559	0.604879	0.632335			SD	0.2524	0.2165
	0.614034	0.29483	0.500706			0.135228	0.0286386	0.0341167			0.49556	0.568411	0.531944			Unpaired Mann-Whitney's test
	0.491365	0.41901	0.545034			0.135215	0.0291309	0.0131103			0.419551	0.577443	0.689033			P value		0.8569
	0.569994	0.512504	0.548592			0.0939445	0.0754475	0.0383565			0.490162	0.520775	0.610066
	0.563859	0.232404	0.514595			0.062209	0.0485396	0.0221729			0.539447	0.423027	0.625545
	0.50203	0.405212	0.386441			0.131921	0.0210506	0.0251105			0.470482	0.656988	0.583934
	0.662049	0.576024	0.478812			0.110798	0.0205651	0.0333056			0.517606	0.704172	0.559065
	0.663943	0.48714	0.262576			0.130141	0.0278466	0.0197781			0.529363	0.640663	0.570663
	0.686989	0.6369	0.448786			0.208863	0.0353919	0.0278346			0.408391	0.685084	0.619052
	0.613487	0.381341	0.528224			0.116578	0.0297946	0.0208235			0.510488	0.551856	0.614018
	0.594029	0.560619	0.580739			0.0823501	0.0268794	0.0313882			0.518493	0.702494	0.599904
	0.583264	0.461326	0.338985			0.242127	0.0257616	0.0186493			0.35908	0.639739	0.615471
	0.626001	0.455613	0.511348			0.0650145	0.0136361	0.0355827			0.561697	0.710445	0.700688
	0.461208	0.309608	0.457323			0.0653994	0.0128144	0.0359311			0.539817	0.638666	0.57217
	0.546071	0.451954	0.505841			0.0787237	0.0240359	0.0411525			0.501273	0.614968	0.548316
	0.404295	0.485204	0.497827			0.0923129	0.0936891	0.0230627			0.448255	0.497818	0.5934
	0.514837	0.58853	0.370793			0.119436	0.155647	0.0443306			0.515242	0.423818	0.525924
	0.637909	0.683251	0.410638			0.126894	0.0211423	0.0182836			0.461725	0.708988	0.680428
	0.445257	0.513956	0.470447			0.100545	0.0241685	0.0146848			0.459986	0.672094	0.671215
	0.562661	0.499926	0.451722			0.172178	0.0192409	0.0382313			0.46476	0.636378	0.614486
	0.430244	0.599044	0.419522			0.0712267	0.0283664	0.0225023			0.510443	0.645355	0.624327
	0.708964	0.405574	0.442617			0.136704	0.0196805	0.014074			0.472548	0.654907	0.663751
	0.556496	0.421851	0.270613			0.128972	0.0109883	0.0202139			0.531363	0.718609	0.552378
	0.48025	0.555396	0.460194			0.0804388	0.0157494	0.0307942			0.504371	0.706243	0.58297
	0.428584	0.408417	0.358674			0.0996193	0.0286466	0.0316803			0.501916	0.568946	0.508515
	0.594616	0.532131	0.463544			0.114058	0.0299467	0.0456284			0.470099	0.638141	0.55829
	0.597583	0.524784	0.7584			0.136519	0.01876	0.0601197			0.511213	0.684552	0.644162
	0.488634	0.324973	0.549999			0.0676088	0.0268759	0.0320773			0.530608	0.592909	0.674334
	0.603717	0.440839	0.357621			0.172167	0.0208284	0.0167084			0.433302	0.62327	0.632222
	0.266437	0.46924	0.561096			0.119536	0.0331189	0.0371704			0.339757	0.581583	0.612326
	0.478026	0.537248	0.403578			0.122959	0.0160937	0.0223046			0.471281	0.670176	0.62346
	0.473958	0.478597	0.508933			0.0859364	0.027089	0.0350524			0.499125	0.596051	0.602315
	0.587791	0.67318	0.663705			0.349955	0.0301634	0.0459755			0.359481	0.649206	0.615728
	0.439098	0.411	0.497486			0.146861	0.0198144	0.0303207			0.440248	0.542833	0.613194
	0.282457	0.578699	0.348279			0.0916636	0.0243809	0.0700973			0.359085	0.625168	0.427847
	0.578659	0.352746	0.52844			0.289501	0.021902	0.0560153			0.36417	0.582328	0.552473
	0.552291	0.531714	0.492556			0.147943	0.0252114	0.0312458			0.474016	0.60117	0.602556
	0.624863	0.735896	0.464215			0.149525	0.0173583	0.0732508			0.467215	0.730115	0.509116
	0.545591	0.66555	0.599763			0.108106	0.0199737	0.0463531			0.442194	0.680075	0.622406
	0.335675	0.582965	0.384518			0.0888958	0.0237577	0.013823			0.456897	0.651578	0.640432
	0.402708	0.451384	0.525611			0.0862334	0.0275132	0.0239673			0.430889	0.624316	0.632729
	0.518324	0.724902	0.482428			0.111057	0.0444451	0.0305602			0.44695	0.567741	0.592525
	0.353741	0.31603	0.828123			0.143807	0.0394939	0.0311799			0.331594	0.530997	0.680725
	0.446781	0.665403	0.479821			0.227256	0.0226408	0.030778			0.361208	0.698542	0.611396
	0.435393	0.485351	0.638617			0.0806012	0.0230136	0.0220008			0.453898	0.655922	0.691188
	0.403633	0.407194	0.720144			0.0649853	0.0268723	0.0375334			0.489812	0.657364	0.668897
	0.41828	0.430349	0.451761			0.0858686	0.0152965	0.0248219			0.468323	0.663028	0.633213
	0.490761	0.570464	0.504622			0.0871965	0.028136	0.0271607			0.437281	0.626652	0.644904
	0.618706	0.345603	0.447699			0.145322	0.0221526	0.0328034			0.410109	0.62201	0.605688
	0.571609	0.786198	0.547092			0.117258	0.0501636	0.0357849			0.418107	0.651118	0.587765
	0.464145	0.348071	0.481555			0.0844844	0.0173218	0.0197142			0.466171	0.56544	0.654849
	0.50037	0.446999	0.496427			0.147003	0.0178735	0.0294523			0.44462	0.627905	0.602722
	0.35411	0.606842	0.710711			0.0426213	0.0280182	0.0236503			0.491172	0.6938	0.67083
	0.502258	0.621376	0.410594			0.139935	0.0147433	0.0175406			0.414222	0.730702	0.662865
	0.435921	0.407243	0.704527			0.0763485	0.0149503	0.0538662			0.470092	0.718345	0.592371
	0.661	0.389259	0.433702			0.0680749	0.0327408	0.0266335			0.547084	0.573966	0.610648
	0.317806	0.501564	0.464082			0.0513381	0.0283929	0.0380368			0.473463	0.625068	0.640183
	0.462931	0.521544	0.593982			0.0803186	0.0257784	0.0279429			0.50511	0.62267	0.670887
	0.420003	0.606689	0.533455			0.11387	0.0264258	0.0281447			0.386127	0.652762	0.626982
	0.810186	0.484155	0.694745			0.126913	0.0250544	0.0316936			0.517089	0.594146	0.698569
	0.547873	0.391538	0.475915			0.106631	0.0612881	0.0241398			0.445541	0.556204	0.672156
	0.551102	0.833091	0.563311			0.200588	0.0555271	0.0194406			0.384071	0.660842	0.701554
	0.643203	0.499964	0.736759			0.13831	0.0218848	0.0352995			0.45097	0.635802	0.66359
	0.597703	0.388113	0.685843			0.200387	0.0211543	0.0478773			0.390451	0.610082	0.564275
	0.474776	0.441536	0.63684			0.201281	0.0454519	0.0237578			0.394178	0.588068	0.662412
	0.587084	0.49373	0.479463			0.0916459	0.0328993	0.00723822			0.507971	0.57975	0.770555
	0.434258	0.612347	0.442503			0.207559	0.0289415	0.0210861			0.330858	0.607696	0.6311
	0.497693	0.476562	0.540236			0.0786181	0.0383643	0.0185089			0.499434	0.581163	0.68572
	0.5677	0.441597	0.409447			0.0690876	0.0275496	0.0136983			0.504017	0.584397	0.666988
	0.557304	0.443838	0.569459			0.0610816	0.0234641	0.0323811			0.519661	0.60252	0.600867
	0.573693	0.50556	0.509596			0.182095	0.02178	0.0542712			0.421189	0.694035	0.5074
	0.53796	0.317876	0.703072			0.0974827	0.0438316	0.0490772			0.414714	0.486249	0.595766
	0.43415	0.417981	0.434208			0.215419	0.029228	0.0448043			0.384158	0.647885	0.562387
	0.63374	0.393877	0.769529			0.17882	0.0164118	0.0543538			0.433173	0.668606	0.591128
	0.741842	0.507921	0.778558			0.170174	0.0267049	0.0686099			0.434933	0.675773	0.475065
	0.519599	0.373729	0.652729			0.110406	0.0254745	0.0537839			0.406779	0.64074	0.563684
	0.540532	0.349637	0.626969			0.13099	0.0157016	0.0277452			0.474888	0.703721	0.633453
	0.524401	0.450984	0.639657			0.223335	0.019839	0.0472944			0.36224	0.678032	0.589587
	0.361189	0.538728	1.00047			0.179635	0.0178142	0.0572008			0.377752	0.714567	0.610046
	0.522338	0.370198	0.489326			0.115065	0.0205166	0.031532			0.4326	0.649866	0.613179
	0.470029	0.465543	0.577676			0.166001	0.0147678	0.0625981			0.422413	0.709507	0.427243
	0.437526	0.398224	0.566961			0.273388	0.0432537	0.0297017			0.325882	0.567425	0.649608
	0.48706	0.508395	0.662422			0.168924	0.0177661	0.0526883			0.360313	0.696202	0.664185
	0.411726	0.50148	0.514579			0.126635	0.0212551	0.0705849			0.388249	0.653355	0.507104
	0.774483	0.490903	0.978052			0.102047	0.0188308	0.0380016			0.53568	0.681322	0.712
	0.596675	0.557134	0.852274			0.208946	0.0287299	0.0427147			0.374777	0.661742	0.666886
	0.807198	0.48844	0.991666			0.171199	0.0308186	0.0501936			0.429495	0.64449	0.708784
	0.56349	0.44493	0.737674			0.209728	0.021515	0.0443705			0.381178	0.628763	0.654252
	0.476329	0.333755	0.544969			0.348045	0.0183708	0.0408541			0.33294	0.609926	0.565776
	0.370132	0.450329	0.49579			0.140874	0.0141777	0.0465941			0.401619	0.71139	0.545983
		0.397456	0.514891				0.0142072	0.0297271				0.662731	0.681522
		0.618786	0.716705				0.0517726	0.0727411				0.555974	0.558862
		0.54056	0.938522				0.0314551	0.0797553				0.597348	0.592937
		0.586752	0.564537				0.0182955	0.0237802				0.711556	0.640944
		0.759957	0.813584				0.0319934	0.0713822				0.692837	0.61945
		0.536018	0.513807				0.0238952	0.0522109				0.655316	0.624935
		0.464452	0.352311				0.0190264	0.0243163				0.68594	0.535548
		0.500795	0.840638				0.0150893	0.0248916				0.654528	0.749279
		0.605091	0.534032				0.0237026	0.02511				0.701792	0.530781
		0.581548	0.553866				0.022042	0.0529011				0.707788	0.604283
		0.573017	0.920949				0.0351224	0.0675814				0.628628	0.620364
		0.795116	0.583621				0.0234408	0.0742587				0.688687	0.637632
		0.571763	0.733046				0.0430194	0.0637968				0.589564	0.623405
		0.771815	0.478652				0.0392852	0.0646472				0.655895	0.641117
		0.469993	0.66992				0.0465024	0.0760801				0.524674	0.582107
		0.512141	0.646919				0.0288757	0.0565459				0.686505	0.702621
		0.527764	0.596652				0.0191676	0.0310102				0.647781	0.67506
		0.736725	0.548612				0.0489168	0.040973				0.652603	0.693795
		0.594401	0.315565				0.0674577	0.0459335				0.66775	0.688547
		0.728349	0.556142				0.0310347					0.627215	0.601158
		0.463498	0.739997				0.0415197					0.618812	0.504955
		0.568453	0.66325				0.0261302					0.673285	0.4804
		0.467466	0.456533				0.0327558					0.660072	0.546902
		0.640964	0.575435				0.0368281					0.61838	0.653482
		0.576233	0.687415				0.0341654					0.624352	0.663151
		0.503513	0.790215				0.0209513					0.7026	0.666482
		0.801114	0.540158				0.0726216					0.615168	0.594744
		0.493302					0.0376611					0.63659	0.587757
		0.729759					0.0447567					0.601413	0.62364
		0.599246					0.025401					0.682944	0.44949
		0.636201					0.0522572					0.565947
		0.414358					0.0225551					0.609863
		0.540472					0.0225209					0.61883
		0.585222					0.021942					0.704437
		0.594043					0.0214853					0.652257
		0.61613					0.0293908					0.65472
		0.67021					0.0246677					0.698516
		0.5539					0.0323856					0.634774
		0.786529					0.124339					0.457229
		0.587185					0.0487341					0.660697
		0.697997					0.0204349					0.724622
		0.608771					0.0162072					0.726746
		0.459072					0.0238578					0.637761
		0.547538					0.0226308					0.617159
		0.457583					0.0183521					0.635122
		0.445045					0.019706					0.626521
		0.728655					0.050223					0.673898
		0.534041					0.0452537					0.575949
		0.67069					0.023042					0.686127
		0.671674					0.0510089					0.59555
		0.522944					0.0216461					0.647132
		0.537543					0.0384097					0.610749
		0.552282					0.0218165					0.691388
		0.646196					0.0429558					0.659306
		0.541465					0.0347604					0.627272
		0.34124					0.0142316					0.692167
		0.690267					0.0488036					0.626882
		0.323564					0.0466813					0.53374
		0.621787					0.0304427					0.673259
		0.762096					0.0429479					0.715044
		0.620292					0.043293					0.645671
		0.307827					0.0378662					0.553617
		0.49059					0.100117					0.459469
		0.566227					0.0318626					0.670336
		0.517513					0.0364254					0.640482
		0.904648					0.068809					0.658038
		0.568288					0.02187					0.642952
		0.378438					0.0658559					0.448674
		0.516652					0.0209535					0.692652
		0.621083					0.0442926					0.631075
		0.634646					0.0232988					0.724177
		0.452117					0.0352644					0.594318
	n=151	n=223	n=178				0.0256329					0.695332
Mean	0.5336	0.5224	0.551			n=151	n=224	n=170			n=151	n=224	n=181
SD	0.1216	0.1179	0.1459		Mean	0.1158	0.02948	0.03389		Mean	0.4547	0.6383	0.6156
Unpaired Mann-Whitney's test					SD	0.05762	0.01729	0.01613		SD	0.07318	0.05949	0.06049
P value		0.4024	0.5573		Unpaired Mann-Whitney's test					Unpaired Mann-Whitney's test
					P value		<0.0001	<0.0001		P value		<0.0001	<0.0001

## Sheet: Figure 3
Graphs plotted and statistical calculations in Prism 10 version 10.4.0
Figure 3A																																														Figure 3B
ZO-1 fluorescence intensity (% of initial)																																														ZO-1 mobile fraction (%)
	ZO-1 in WT																					CGN in NM2B-KO																									WT	NM2B-KO
[sec]	N=1							N=2							N=3							N=1							N=2								N=3									N=1	49.56	60.54
-10	100	100	100	100	100	100	100	100	100	100	100	100	100	100	100	100	100	100	100	100	100	100	100	100	100	100	100	100	100	100	100	100	100	100	100	100	100	100	100	100	100	100	100	100			58.97	71.41
0	0	0	0	0	0	0	0	0	0	0	0	0	0	0	0	0	0	0	0	0	0	0	0	0	0	0	0	0	0	0	0	0	0	0	0	0	0	0	0	0	0	0	0	0			77.09	76.11
2	9	13	20	11	5	16	9	9	4	12	8	10	18	11	9	18	11	7	12	13	24	6	16	15	17	15	11	17	19	17	10	19	17	16	12	19	26	19	13	12	9	12	15	10			75.79	74.34
4	14	19	28	16	7	21	13	13	6	19	11	14	26	15	12	23	15	10	18	19	36	9	22	22	22	22	16	22	28	25	15	28	25	24	19	25	41	27	19	18	13	18	19	14			47.13	67.77
6	17	22	33	20	7	25	18	16	8	26	14	17	29	18	14	27	17	12	22	22	42	12	27	27	26	26	19	27	34	33	21	34	33	28	24	30	49	33	23	21	15	21	22	18			69.35	84.95
8	20	24	36	23	8	27	19	18	9	27	17	19	31	19	17	28	19	14	23	25	46	15	29	29	29	28	21	28	36	37	22	42	37	33	28	31	54	37	27	22	18	23	26	20			72.73	83.66
10	22	26	41	25	9	30	19	20	10	30	17	21	33	19	17	32	22	14	24	25	48	16	32	33	31	31	22	30	39	41	24	48	42	37	31	33	59	41	29	25	19	27	27	21		N=2	86.29	79.75
12	23	26	42	26	10	32	21	20	10	33	18	22	36	22	18	36	22	15	26	25	52	18	33	34	33	32	25	30	41	44	27	53	46	40	33	35	62	45	32	27	19	28	28	23			65.56	83.56
14	25	28	44	28	9	32	22	24	11	35	20	23	40	21	20	37	23	17	28	28	55	19	35	36	34	36	26	32	43	46	29	55	49	41	34	34	65	48	32	27	22	30	30	23			61.86	79.82
16	27	29	44	30	12	34	23	25	11	38	20	23	41	21	21	37	25	17	28	31	57	21	36	39	35	34	27	33	43	50	30	60	51	44	34	38	67	49	32	28	23	30	30	25			25.45	94.6
18	26	32	47	33	11	35	24	24	12	42	19	23	41	22	21	39	26	16	31	29	58	21	36	41	38	38	26	34	45	51	32	62	50	43	36	39	69	53	34	28	24	32	33	26			47.96	81.64
20	29	35	48	34	13	36	25	27	13	42	22	24	43	23	21	40	26	18	30	32	61	22	38	42	38	36	26	36	46	52	31	65	52	47	38	39	72	53	35	29	24	34	33	27			80.87	70.12
22	29	34	48	35	13	38	27	28	15	42	23	26	43	25	22	41	26	19	30	31	61	24	39	41	38	37	25	37	47	54	33	65	53	48	38	39	73	53	38	30	25	33	33	26			57.86	57.87
24	29	36	48	36	12	38	26	28	15	44	21	27	44	25	22	43	27	18	32	33	63	24	40	42	40	40	26	38	49	55	36	64	55	48	41	41	74	55	37	30	26	35	33	28				61.14
26	28	38	51	38	14	37	27	28	15	45	22	26	45	25	22	46	29	20	32	33	64	25	40	43	41	42	26	40	49	57	36	66	56	50	39	41	74	56	37	31	27	35	33	29		N=3	51.46	82.3
28	31	39	51	38	14	38	27	28	15	44	23	24	46	26	21	46	28	19	35	33	66	26	41	46	41	40	29	39	51	59	36	65	58	52	41	41	76	59	40	31	26	35	35	27			88.93	90.43
30	31	38	51	39	16	40	28	31	17	44	24	24	48	26	23	46	29	20	34	36	68	26	43	46	42	44	31	39	50	60	38	67	59	51	41	43	76	60	40	32	25	35	37	30			61.24	85.6
32	31	38	53	40	16	41	29	29	16	46	23	28	49	27	23	45	29	20	33	34	69	26	42	47	39	44	30	40	52	60	37	70	61	52	41	43	77	60	40	33	26	37	38	29			45.02	55.56
34	32	39	52	41	15	42	30	29	18	44	25	29	50	26	23	46	31	20	32	34	70	28	43	48	38	47	29	42	52	60	40	70	59	53	42	43	78	59	43	32	26	38	37	31			46.61	75.4
36	32	41	50	42	15	42	30	32	18	44	26	29	52	27	22	47	30	22	33	35	71	28	43	48	40	47	32	40	52	63	40	73	61	56	44	44	78	59	43	32	27	38	39	32				78.59
38	33	40	53	43	16	42	30	32	17	45	26	33	53	27	21	48	32	22	35	37	72	27	45	47	43	46	33	44	51	63	42	77	63	57	43	45	80	60	45	33	28	38	39	33				67.69
40	36	41	55	42	16	43	29	34	18	46	26	35	52	28	22	49	32	19	35	37	73	28	43	48	44	47	31	43	52	62	43	78	62	56	45	46	80	60	43	33	26	39	38	32				55.99
42	33	42	55	43	17	43	31	33	19	47	26	33	53	27	23	48	33	23	36	38	74	28	45	48	45	47	31	44	53	64	43	79	61	57	44	47	81	62	44	36	27	40	41	34			n=19	n=23
44	35	41	56	45	18	44	33	33	21	49	27	33	54	29	25	51	32	23	36	37	75	29	45	49	44	50	30	44	54	64	44	78	60	59	46	45	80	62	44	35	29	40	41	34		Mean	61.56	74.73
46	34	41	57	45	18	45	31	33	19	49	27	33	54	29	24	52	33	21	35	36	74	30	43	48	45	51	31	45	53	65	45	79	61	58	46	47	80	61	46	35	29	41	41	32		SD	16.4	11.11
48	37	44	58	46	18	44	33	32	20	47	29	36	55	28	23	52	32	23	37	37	74	30	44	47	44	48	32	46	55	65	45	80	61	60	48	47	81	62	44	35	30	41	43	33		Unpaired Mann-Whitney's test
50	36	43	57	45	19	45	33	33	19	48	27	38	53	29	23	51	34	24	36	38	75	31	46	48	44	52	32	46	54	66	43	81	64	61	48	50	81	62	45	35	29	44	40	34		P value		0.0089
52	35	43	57	47	20	48	34	36	20	46	27	39	54	32	24	52	33	23	34	40	76	32	45	49	46	52	31	48	55	67	46	80	63	63	48	50	81	65	48	34	28	43	40	34
54	36	44	58	48	19	45	34	36	21	42	28	40	56	30	23	52	34	23	37	39	76	31	45	50	44	51	32	47	55	66	46	82	63	60	50	48	81	65	47	34	29	43	44	34
56	36	42	59	47	20	46	34	36	22	39	28	39	54	31	23	53	34	24	37	38	78	31	48	48	42	51	32	49	56	68	45	83	59	60	48	49	81	64	47	35	30	43	43	36
58	36	44	56	46	20	48	36	38	20	40	30	40	58	30	23	54	33	26	38	39	77	34	48	50	43	54	31	47	56	68	47	82	58	61	47	51	80	66	48	36	31	45	45	37
60	36	43	58	48	19	47	35	38	23	47	30	43	58	31	24	53	34	25	38	38	78	33	49	50	42	53	31	50	54	69	47	83	59	61	51	49	81	65	47	36	32	47	44	36
62	37	42	58	48	19	48	35	39	22	45	28	42	59	30	23	52	33	24	38	39	78	34	49	47	42	53	31	48	57	68	46	83	58	62	53	51	81	66	47	36	31	46	47	37
64	38	43	58	50	21	49	37	38	22	47	30	40	60	30	23	55	34	24	39	40	79	34	48	49	40	52		50	57	68	48	84	59	63	53	50	82	68	49	39	34	46	46	37
66	37	43	60	48	21	49	35	40	24	48	32	40	59	32	24	55	36	26	41	40	80	34	50	51	42	54		51	57	69	48	84	59	63	54	49	84	67	49	39	33	49	45	37
68	39	44	61	50	22	48	35	42	22		31	41	55	34	23	53	36	26	41	40	81	34	51	53	42	50		53	57	69	49	84	57	63	53	49	84	66	48	39	34	46	46	37
70	38	45	60	49	22	48	37	43	22		30	42	55	33	23	52	35	25	39	40	81	33	51	54	42	53		52	59	68	50	84	59	62	54	51	84	68	48	38	37	47	47	38
72	38	44	62	51	20	48	36	43	22		33	45	56	32	23	52	36	25	39	41	81	34	52	56	42	51		54	58	70	49	86	62	62	53	51	82	69	48	38	37	47	46	39
74	38	43	63	51	23	48	36	44	24		31	45	59	32	23	56	36	25	39	41	82	34	52	56	41	52		54	59	69	50	84	68	64	53	51	83	69	49	38	37	49	46	39
76	38	44	63	51	20	50	37	43	23		31	45	61	33	25	55	36	26	40	40	81	35	54	56	44	52	29	53	57	70	49	85	65	64	53	51	82	70	49	38	37	49	46	38
78	39	42	63	51	21	49	37	44	22		33	45	59	33	24	56	37	26	39	43	82	36	52	56	43	54	31	55	60	70	48	85	64	63	55	53	82	69	49	38	38	49	46	36
80	40	43	66	53	22	50	38	45	23		32	47	58	33	24	56	37	27	40	43	80	35	52	58	44	54	30	57	59	71	49	85	63	62	56	54	84	68	51	40	40	50	48	39
82	40	43	65	53	22	51	39	46	26		32	45	57	33	23	55	37	25	38	42	82	37	53	56		55	30	55	60	71	50	86	59	63	57	52	84	71	49	40	39	51	48	40
84	39	43	67	51	22	52	37	45	25		33	46	57	35	24	55	37	27	39	41	82	37	53	56		54		57	60	70	50	86	53	61	54	53	84	71	50	40	39	51	50	39
86	38	44	66	49	23	53	38	45	24		32	44	53	36	23	57	37	28	40	42	81	38	53	56		53		59	60	71	53	86	53	62	57	54	81	72	51	40	38	50	47	39
88	38	45	65	53	21	53	39	43	25		30	48	54	36	24	55	38	27	39	43	81	36	54	59		57		58	60	71	52	86	57	63	59	54	82	70	48	39	40	51	49	39
90	37	44	66	50	21	52	38	45	24		31	50	57	35	23	56	39	28	40	44	81	39	54	59		53		60	62	72	52	86	59	62	58	54	84	70	51	41	41	51	49	40
92	39	43	65	51	23	53	41	45	26		31	49	60	35	24	56	39	29	44	45	84	36	55	60		53		60	61	72	54	87	61	62	57	57	83	73	52	40	42	50	49	40
94	41	45	65	49	23	52	42	47	26		33	48	60	35	23	57	37	29	43	43	82	38	59	60		55		59	60	72	53	85	59	62	56	56	80	73	52	41	41	50	51	39
96	39	44	66	46	22	53	41	47	26		33	46	61	38	24	59	39	28	42	46	83	38	56	55		57		59	61	74	53	84	61	62	56	55	79	72	52	40	43	52	49	39
98	42	45	66	51	22	51	40	46	28		33	48	57	36	23	57	40	28	42	44	83	39	57	58		56		62	60	72	55	84	63	61	57	55	81	72	51	40	43	53	50	39
100	42	46	66	56	24	52	41	46	28		34	51		35	22	58	38	28	41	45	82	37	55	58		58		61	60	72	54	86	65	62	56	54	80	73	55	42	41	52	51	38
102	41	45	69	58	23	53	40	46	28		33	53		34	24	58	40	28	42	46	81	40	55	61		60		61	61	73	55	85	64	61	55	56	79	73	55	42	43	51	51	40
104	39	46	68	57	24	53	41	46	30		33	53		35	25	59	40	29	42	43	84		55	60		61		59	62	73	55	85	63	61	55	55	80	74	55	41	41	51	52	39
106	42	46	68	57	24	54	41	48	28		35	54		36	24	57	40	30	44	43	84		53	61		60	34	62	62	73	56	87	64	62	57	55	80	74	54	41	43	54	52	38
108	44	45	67	57	24	54	42	48	30		37	56	59	36	26	57	39	30	43	44	83		54	61		58	36	61	61	72	56	86	62	62	56	55	78	76	55	43	42	52	54	39
110	43	43	69	59	25	54	43	47	29		35	55	58	35	24	58	39	28	46	44	83		55	62		61	38	62	62	73	56	85	61	62	56	57	76	78	56	41	41	55	53	41
112	44	45	69	58	26	55	43	48	31		35	56	61	37	24	61	39	28	44	42	83		55	60	51	59	35	61	60	73	57	87	60	61	57	58	77	78	56	41	42	54	52	39
114	42	45	70	59	23	54	45	48	30		34	55	58	38	25	60	42	30	45	44	83		54	61	55	62	37	61	61	74	57	86	58	62	56	53	79	77	55	40	43	55	50	40
116	44	46	70	59	24	55	45	48	32		35	56	56	36	25	59	42	30	44	45	85		54	62	57	59	39	58	62	74	60	88	57	62	58	54	76	78	57	41	45	56	51	40
118	44	45	72	57	26	53	44	49	30		36	56	57	36	26	57	40	29	42	44	83		56	62	60	58	40	58	62	74	58	87	58	62	56	56	74	81	58	41	43	56	52	39
120	45	46	69	56	24	55	44	50	31		36	59	57	38	25	60	40	30	42	43	86		56	62	60	58	39	59	62	75	60	86	58	62	57	56	74	80	56	41	45	57	54	41
125	47	45	68		27	57	44	49	30		36	61	56	37	26	62	41	30	45	45	86		60	63	65	60	39	63	63	74	60	90	63	64	57	55	78	81	57	43	42	55	51	41
130	47	46	72		26	57	44	52	30		39	63	58	39	26	61	44	32	46	45	87		62	66	62	62	47	64	64	77	62	91	58	66	57	56	80	80	59	42	45	59	54	43
135	47	45	72		28	57	48	54	32		37	66		39	27	61	42	29	47	47	89		62	60	62	63	48	70	66	76	62	93	56	66	57	55	76	80	58	44	43	58	55	41
140	48	46	71		29	58	49	52	34		35	71		40	27	61	41	31	47	46	88		63	66	60	64	50	65	67	77	63	94	57	69	60	58	77	81	61	45	43	57	55	43
145		43	72		28	59	47	55	33		34	70	59	40	28	61	43	30	50	47	90		63	67	57	63	54	64	69	77	64	91	63	68	59	57	74	80	61	45	42	60	54	42
150		44	73		29	56	47	56	35		32	71		41	29	57	43	32	48	49	90		62	67	58	66	55	67	68	78	60	92	63	68	58	56	81	80	59	46	46	60	55	43
155		46	68		29	55	51	57	35		33	71		42	29	62	42	31	47	46	90		62	70		65	60	68	67	78	63	92	64	69	60	58	80	82	61	47	48	61	55	45
160		47	73		30	59	50	57	36		38	68		42	31	59	43	31	45	49	88		63	71		64	59	66	70	77	64	93	65	68	58	58	81	81	63	47	50	61	56	44
165		47	77		31	60	50	57	35	48	35	70		43	30	62	42	32	43	49	92		66	70		66	61	60	69	79	65	92	68	68	59	59	79	82	64	47	46	61	59	44
170		47	77		30	57	49	59	33	49	36	71		45	32	61	43	33	47	49	91		65	73		66	61	65	70	78	67	92	62	67	61	61	82	79	62	49	48	62	56	46
175		45	76		32	59	53	58	37		36	73	59	45	34	63	44	35	47	50	90		65	70		63	60	69	70	79	67	94	63	70	55	60	79	82	63	48	54	63	57	46
180		49	74		32	59	53	61	38			76		45	34	60	44	34	46	50	92		66	70		68	64	67	70	78	68	90	61	73	58	60	84	82	62	48	56	63	57	47
185		47	75		33	60	52	61	40			75		47	37	64	42	32	48	49	93		64	72		69	65	68	69	79	68	93	72	70	61	59	82	84	63	48	52	65	55	48
190		48	77		32	63	51	60	39			74	58	47	37	60	40	34	48	51	93		64	72		66	62	70	71	78	70	95	67	68	54	59	82	85	64	47	53	65	58	49
195		50	75		33	62	53	62	39			73	59	47	41	63	43	34	48	49	93		67	73			62	67	72	79	70	92	78	69	54	62	79	87	62	50	53	64	59	47
200		48	75		34	64	53	62	37			75		49	40	63	43	35	46	51	93		67	75			64	61	70	80	71	93	74	67	57	61	83	90	65	48	53	65	60	50
205		48	74		33	64	54	62	40			75		49	40		42	37	47	50	91		67	76			63	65	74	80	68	91	76	68	58	59	84	89	64	50	56	64	61	49
210		48	71		33	65	54	63	40			77		49	42		42	36	45	51	94		68	74			64	71	71	80	67	92	75	69	60	63	84	88	65	51	60	68	61	50
215		45	73		33	67	55	64	41			76		49	42		44	36	44	53	94		69	75			66	66	72	79	69	93	74	67	60	61	86	87	66	54	58	68	61	51
220		43	71		33	65	53	65	42			77		50	42		41	35	45	53	92		67	74	59		65	65	72	80	69	93	78	68	62	62	87	89	63	52	61	68	59	51
225		48	71		34	67	58	67	41			76		51	42		42	37	46	50	93		66	75	59		68	69	73	79	68	94	73	67		62	88	89	65	52	59	69	62	51
230		49	70		36	66	54	66	42		38	77		50	44		42	38	47	49	94		69	75	61		68	70	74	81	68	90	73	69		60	88	85	64	53	57	70	60	49
235		48	74		36	66	57	65	43		40	74		52	45		41	39	50	51	93		67	76	62		70	70	75	80	67	90	77	68		59	87	87	65	54	56	67	60	51
240		48	73		35	69	54	66	43		40	74		50	46		40	38	52	50	93		65	79	58		69	69	74	81	66	92	74	68		61	85	85	66	53	54	66	61	53
245		50	68		36	66	58	66	44		46	75		53	47		42	40	51	52	92		66	76	59		68	74	76	80	72	91	78	67		62	86	87	65	53	53	66	60	50
250		53	69		37	68	59	67	43		42	74		52	48		42	41	52	53	91		68	75	56		69	72	76	81	68	92	77	68		61	86	86	68	53	53	69	64	51
255		55	69		36	69	58	67	46		41	74		53	49		41	41	49	50	90		69	75	56		68	73	77	82	70	93	79	70		58	85	87	68	53	50	67	61	51
260		54	68		36	66	59	68	43		47	78		53	49		42	40	52	53	90		69	74	62		68	78	77	81	72	92	80	70		60	84	86	68	51	50	69	64	55
265		53	70		37	67	52	69	46		46	75		54	51		40	40	55	53	91		71	71	63		69	78	77	82	73	92	79	71		59	85	88	71	53	52	68	65	53
270		55	69		38	65	53	70	45		49	74		52	51		38	42	52	52	91		66	75	64		71	80	77	80	74	93	80	71		59	85	88	69	55	51	67	63	54
275		50	69		39	67	60	71	45		46	75		54	54		39	42	50	51	90		66	69	65		69	81	77	83	73	92		69		59	85	87	72	54	54	69	63	52
280		55	71		38	68	62	72	47		47	74		54	53		37	43	51	52	91		62	74	65	60	72	80	77	81	74	88		72		58	86	89	70	52	53	67	64	54
285		55	69	59	38	63	62	72	45		46	71		53	54		37	44	50	52	92		63	72	63		72	80	77	81	73	89		71		56	86	89	71	55	55	67	66	53
290		55	69	62	38	65	58	74	48		46	74		55	53		38	43	51	53	90		66	74	65		72	81	77	82	74	89		70		60	86	90	70	52	55	69	66	54
295		55	67	64	37	69	61	72	48		48	79		55	56		41	44	49	51	90		69	72	68		72	82	77	80	74	93		69			87	91	70	51	53	72	67	55
300		53	69	69	40	65	65	70	47		50	71		55	54		43	42	49	52			65	76	65		72	82	78	83	74	94		71			88	91	70	49	55	72	66	52
305		56	68	71	42	65	66	70	47		51	72		56	55		41	44	47	52				76	69	66	73	84	77	83	74	92		73			87	87	71	54	55	72	66	54
310		56	69	71	41	63	65	74	49		50	75		57	56		43	44	44	57				72	73	77	73	83	78	85	73	92		69			87	90	73	47	53	73	64	54
315		56	70	73	38	57	62	74	50		49	80		58	59		42	45	45	52				73	70	80		84	76	83	72	92		70			86	91	71	48	56	73	67	56
320		55	70	71	40	57	64	71	48			77		58	57		46	46	43	53				71	71	79		84	78	85	74	92		70			86	91	71	49	58	73	66	55
325		60	70	71	42	58	64	73	49			77		61	59		45	44	44	51				76	73			86	79	85	75	90		72			87	90	73	49	59	75	65	54
330		60	73	72	42	57	66	73	48			77		59	60		44	45	42	53				73	72			85	81	84	76	92		71			88	89	73	54	55	74	63	53
335		61	73	72	41	56	67	75	51			76		61	60		42	44	45	54				76	74			86	77	84	76	94		72			87	92	72	55	58	75	69	53
340		59	74	72	42	59	66	76	54			74		61	62		44	45	45	50				77	74		71	88	79	85	74	94		71			89	87	71	56	60	75		53
345		60	73	72	41	60	64	77	51			79		62	61		44	46	46	51				78	75		71	85	78	84	77	95		72			87	91	73	54	60	77		54
350		58	72	74	41	63	64	75	51			75		62	63		43	45	46	55				74	76		70	86	79	84	78	96		73			87	86	73	58	55	75		52
355		59	73	72	42	60	64	76	51			71		62	62		44	46	47	50			70	74	74		70	86	81	86	77	96		74			86	85	76	57	60	75		56
360		57	75	74	44	58	66	77	51			72		64	61		44	46	48	53			76	76	74			86	80	86	78	95		75			86	86	75	58	65	75		56
365		60	76	74	42	62	68	75	54			75		63	61		41	48	47	51			73	75	74		71	86	81	85	75	96		77			87	87	74	60	63	75		57
370		59	75	74	40	58	65	74	52			74		63	61		46	48	49	53			71	74	74		73	89	80	87	77	99		75			85	87	72	58	64	77		55
375		63	76	73		59	65	72	53	50		74		65	63		41	48	47	53			78	73	74			84	80	86	79	98		76			84	83	75	61	63	77		56
380		62	76	74		55	66	76	54	57		78		66	63		45	46	48	50			74	72	72			86	83	85	79	98		73			85	85	76	57	64	77		58
385		64	77	73		60	67	76	53	49		71		64	64		45	43	43	46			79		73		68	86	82	87	80	95		74			84	83	78	61	61	76		58
390		66	78	69		62	66	79	55	53		72		66	63		44	46	41	55			77		72		68	88	81	87	78	96		76			84	83	76	60	60	75		56
395		66	77	71		66	68	80	53	52		77		67	63		45	47	46	50			75		73			86	83	86	79	98		73			84	86	80	60	61	77		57
400		67	79	73		68	66	79	53	59		72		66	62		44	44	46				75		72			85	79	88	77	100		72			83	85	77	60	64	78		55
405		63	80	72		63	66	78	55	53		75		67	63		45	43	47				74		74			85	82	88	81	96		73			79	86	79	58	61	79		56
410		67	81	76		65	66	77	52	56		74		67	64		42	45	47						71			86	82	87	78	97		73			80	87	80	56	65	79		57
415		67	81	75		65	65	76	51	63		76		67	64		41	45	47						71			85	82	86	77	96		74			79	89	80	58	65	75
420		65	81	75		63	70	77	55	61		76		68	62		43	44	49						71			86		87	77	96		73		60	80	86	80	55	66	77
425		63	80	75		66	69	76	57	65		81		71	62		39	45	51						70			85		88	80	99		75		64	80	86	80	60	65	75
430		64	80	75		64	66	81	58	67		84		71	64		45	43	52						72			86		87	81	94		75		61	82	88	81	56	67	74
435		60	80	76		61	67	82	57	66		82		69	65		45	47	53						73			85		87	81	97		73		61	82	91	83	57	65	76
440		62	83	76		58	69	81	58	60		83		70	62		46	46	55						78			84		86	81	99	81	72		64	80	89	80	59	67	76
445		62	79	75		60	67	81	55	55		84		71	62		46	43	54						78			84		86	80	97	80	72		64	81	90	84	57	68	74
450		60	83	75		64	69	82	58	59		87		70	64		40	42	57						80		68	83		86	79	97	80	72		66	82	90	81	58	69	75
455		61	83	72		65	71	83	58	63		82		71	63		39	45	58						79			81		87	79	99	80	71		65	82	91	82	56	70	76
460		62	83	76		66	66	86	58	56		82		72	65		42	43	59						77			81		87	81	100	81	72		65	82	89	81	54	69	76
465		60	81	75		69	66	80	57	66		84		73	65		42	43	58						73			85		88	81	94	82	71		66	79	90	84	56	73	76
470		59	83	76		64	67	84	55	61		85		72	68		43	42	58						74			84		87	80	100	84	72		65	81	91	82	58	71	77	69
475		59	82	76		61	69	81	56	58		86		72	66		41	46	57						71			83		87	81	98	82	71		65	79	91	83	56	69	75	68
480		61	82	77		58	65	82	58	68		81		71	67		49	45	56					76	76			82		87	81	98	82	70		64	81	90	84	53	70	75	68
485		58	78	77		54	66	82	57	68		87		74	67		47	48	59					76	75			82	76	87	82	99	82	75		66	80	90	85	58	71	76	69
490		55	81	76		60	66	83	59	63		83		72	67		46	48	59					76	72			85	79	87	82	100	82	73		65	83	91	84	59	70	77	67
495		57	80	76		65	70	82	59	59		80		75	64		49	48	58					77	73			82	80	89	80	100	80	75		65	85	91	82	60	71	76	64
500		54	81	75		66	68	84	60	64		77		73	67		49	44	61					77	72			83	81	88	82	101	83	74		61	84	92	85	58	67	76	67
505		53	81	76		70	68	85	56	64		78		73	67		48	43	60			52		76	72			84	83	86	81	104	82	75		62	84	94	83	53	71	78	62
510		59	80	76		71	72	85	57	64		77		73	68		49	45	61			52		77	79			82	84	87	80	101	82	72		63	83	92	85	57	69	78	66
515		58	81	77		75	69	86	59	63		84		72	69		50	46	63			50		77	74			81	84	87	82	100	80	71		62	85	96	83	57	70	78	65
520		58	80	77		74	70	80	57	62		82		72	70		51	42	68			51		77	73			81	80	85	80	103	81	71		61	82	96	82	51	70	80	65
525		54	83	78		77	70	81	57	67		82		76	69		49	43	66			60		77	69			81	80	85	80	101	81	71		63	80	96	81	55	71	80	67
530		56	84	79		75	66	85	59	64		80		75	69		48	44	65			58		77	72			82	77	85	82	100	83	72		61	82	98	83	54	70	80	63
535		56	84	77		76	69	83	60	69		79		76	69		50	48	65			57		78	72			82	76	86	82	101	82	70		60	81	94	82	55	68	80	65
540		58	83	79		73	69	84	57	69		77		73	67		51	43	66			60		77	75			79	74	88	80	102	79	73		63	80	97	85	54	69	82	67
545	46	57	85	78		74	68	80	61	63		81		75	69		52	44	68			63		77	73			78		85	82	100	76	71		59	79	97	86	53	69	77	67
550	48	55	85	78		75	72	81	58	66		81		75	68		52	45	69			65		79	75			81		86	83	99	82	70		60	81	97	84	57	70	80	69
555	48	56	84	78		72	74	85	59	68		85		75	67		51	42	78			66		77	71			81		84	84	97	80	71		61	80	97	84	54	76	78	69
560	50	56	84	78		70	72	84	60	70		81		75	69		51	43	73			67						80		84	81	101	82	73		59	81	97	85	53	73	81	71
565	52	56	84	79			70	86	59	72		84		76	66		53	41	74			67			71			77		82	79	101	82	71		58	79	97	87	53	73	82	70
570	53	56	82	78			73	84	60	61		85		75	67		54	42	73			67		78	72			80		88	79	101	78	71		59	81	96	86		74	82	70
575	55	56	82	79			72	86	62	70		82		76	67		53	43	75			67		78	71			77		85	77	99	82	72		59	81	96	86		73	83	71
580	50	58	81	79		71	73	83	60	71		79		77	67		54	44	75			64			72			80		84	77	101	84	71		64	86	97	86		76	81	71
585	54	59	82	80		71	75	82	60	73		79		79	68	67	54	45	78			59			74			79		84	79	100	83	69		63	86	98	84		78	82	74
590	53	60	84	80			75	84	60	66		77		77	67	68	54	46	77			63			71			81		83	80	99	83	69		64	87	97	85		78	80	75
595	48	55	82	79			74	83	61	67		82		77	67	72	55	49	78			61			73			84		85	80	101	83	70		64	85	97	84		80	78	76
600	51	59	78	80		74	72	86	62	63		83		77	68	73	54	51	79			58			74			80		82	76	99	83	68		61	87	96	84		79	79	75
[truncated: 16 more columns]

## Sheet: Figure 4
Graphs plotted and statistical calculations in Prism 10 version 10.4.0
Figure 4A				Figure 4B				Figure 4C				Figure 4D				Figure 4F					Figure 4G					Figure 4H						Figure 4J						Figure 4K						Figure 4L
Cell area (µm^2)				Cell area (µm^2)				Cell area (µm^2)				Cell area (µm^2)				Cyst number (% total)					Cyst diameter (µm)					Cyst thickness (µm)						Cyst number (% total)						Cyst diameter (µm)						Cyst thickness (µm)
	WT	NM2B-KO			siControl	siNM2B			siControl	siNM2A			WT	g-actin-KO			WT	NM2B-KO #A4	NM2B-KO #A6			WT	NM2B-KO #A4	NM2B-KO #A6			WT	NM2B-KO #A4	NM2B-KO #A6				WT	g-actin-KO #2H5	g-actin-KO #2G3	g-actin-KO #3G9			WT	g-actin-KO #2H5	g-actin-KO #2G3	g-actin-KO #3G9			WT	g-actin-KO #2H5	g-actin-KO #2G3	g-actin-KO #3G9
N=1	78.141	93.638		N=1	140.256	337.399		N=1	55.102	60.339		N=1	207.981	251.156		No lumen	12	20	18.5			28.62	41.27	46.26		N=1	4.69333	6.04333	7.01667			No lumen	7.5	27.5	5.3	0			31.71	27.19	32.5	35.316		N=1	7.01	7.93	7.35667	5.49667
	141.717	108.88			118.55	106.075			128.251	92.196			221.751	390.627			9.5	39.1	23.8			35.41	38.11	47.57			5.35667	6.70333	7.44667				17.4	10	5	0			30.86	35.3	40.12	22.959			6.46	8.09	5.17333	6.85333
	91.598	156.194			200.203	109.027			91.647	95.403			181.842	257.776			17.4	14.3	26.1			26	40.09	31.57			6.60667	8.77667	6.53667				0	4.2	7	5.6			37.32	34.04	41.24	34.333			6.18333	8.24	7.43667	7.66
	91.627	149.338			159.029	178.429			102.603	88.822			171.092	272.822		N=3						34.75	39.33	30.74			5.55333	7.35333	7.83333			N=3							32.22	31.57	33.24	43.692			7.01333	8.11	6.69667	6.13
	119.62	95.217			169.101	367.245			129.83	107.634			119.423	177.821		Mean	12.97	24.47	22.8			34.05	42.64	37.35			5.35333	7.13	8.35333			Mean	8.3	13.9	5.767	1.867			32.56	34.71	29.878	34.078			7.73333	7.94	7.35	7.26667
	115.481	153.467			91.372	252.225			80.152	113.136			209.354	141.188		SD	4.038	12.99	3.897			46.46	36.97	38.21			7.26	8.98333	7.32667			SD	8.728	12.13	1.079	3.233			24.69	37.46	35.84	31.25			5.68667	8.27667	6.92	6.82
	97.542	184.088			95.933	138.039			125.642	79.71			211.953	204.401		One-way Anova's test						38.23	41.09	41.82			6.51333	7.96	6.93667			One-way Anova's test							31.03	36.89	28.93	39.988			5.87	7.88333	7.07333	5.91333
	155.35	147.17			105.349	116.981			108.939	119.002			223.389	133.233		P value		0.6242	0.7179			39.83	37.06	34.69			6.94	9.19333	6.98			P value		0.7079	0.9557	0.6262			26.96	33.47	32.37	36.162			5.96667	7.55333	7.42333	6.96
	89.048	127.682			100.759	253.794			76.621	104.829			163.06	198.418		1 lumen	68	68	59.3			27.58	41.5	36.46			5.90667	8.37	8.81333			1 lumen	77.5	60	92.1	55			34.34	30.45	29.86	35.707			7.29333	7.13	6.01	7.9
	118.06	90.038			109.596	183.51			61.683	90.136			120.169	240.877			81	56.5	66.7			37.69	42.05	45.7			9.16	8.35667	9.16667				60.9	75	80	70			27.59	30.5	38.47	35.533			6.02667	5.43333	6.93333	6.65333
	118.796	112.823			156.321	197.359			118.962	66.362			85.664	273.871			60.9	52.4	60.9			27.12	35.09	38.81			7.83	7.76	7.33333				95	87.5	93	66.7			26.12	36.01	33.12	45.937			6.09	9.20667	7.49667	6.75667
	65.773	133.508			93.285	235.041			107.085	72.913			90.45	342.293		N=3						33.88	41.56	46.05			5.6	7.37	8.30667			N=3							28.69	36.24	38.19	36.836			5.52	7.274	6.32333	7.13
	108.33	87.027			86.929	274.911			75.356	68.627			157.292	211.472		Mean	69.97	58.97	62.3			32.24	36.09	43.21			6.35333	7.18333	7			Mean	77.8	74.17	88.37	63.9			27.97	36.84	37.12	26.06					7.50333	8.12
	73.58	111.587			129.467	153.183			89.048	64.184			150.446	408.105		SD	10.19	8.087	3.894			35.43	34.18	36.14			4.95	7.58667	6.55			SD	17.05	13.77	7.26	7.882			29.26	35.52	37.82	33.446					5.54	6.48333
	132.262	171.396			128.172	196.221			79.465	57.064			190.718	362.36		One-way Anova's test						34.89	40.93	45.08			6.66333	8.66667	7.92			One-way Anova's test							35.9	32.36	39.2	27.018					7.63667
	177.115	151.153			120.659	152.555			84.163	72.737			181.381	292.389		P value		0.3407	0.5944			31.37	34.42	35.6			5.61333	8.39	6.34333			P value		0.9667	0.6058	0.4139			25.54	33.21	30.92	24.397					7.38667
	142.61	133.017			112.185	149.946			166.64	115.196			159.754	148.652		2 lumens	16	12	11.1			26.62	33.08	40.57			6.96	8.66333	6.92333			2 lumens	12.5	10	2.6	35			32.43	21.64	37.59	38.092					7.35333
	167.571	265.044			112.94	165.531			151.859	122.268			80.623	270.674			4.8	4.3	9.5			43.33	43.17	35.55		N=2	8.38333	8.11333	8.33				17.4	5	10	25			39.34	41.99	34.17	35.175					9.63667
	129.957	100.611			112.999	154.939			105.035	98.611			46.775	178.654			17.4	23.8	8.7			35.04	41.47	43.19			5.19667	8.63667	7.6				0	8.3	0	22.2			32.35	31.64	35.85	33.296					7.57333
	112.156	161.53			103.799	191.709			117.521	85.693			109.527	312.878		N=3						41.8	34.17	39.6			6.07333	7.86333	7.74667			N=3							33.27	29.55	39.03	39.445					6.81
	156.027	169.798			133.272	180.028			116.324	72.09			99.101	111.744		Mean	12.73	13.37	9.767			30.88	40.41	44.31			6.39	7.33333	6.07333			Mean	9.967	7.767	4.2	27.4			33.83	27.35	33.06	38.672		N=2	7.28333	8.61333	6.82333	5.79
	86.704	138.608			108.35	174.064			84.153	76.385			77.386	207.637		SD	6.906	9.822	1.222			28.84	37.71	34.26			6.08667	7.24667	7.10667			SD	8.972	2.542	5.188	6.729			28.88	34.67	30.05	45.12			4.68667	7.70667	7.65	7.41667
	101.2	139.432			159.284	129.496			72.139	146.896			97.296	178.88		One-way Anova's test						32.66	43.32	41.04			5.94333	6.83333	6.71			One-way Anova's test							37.57	48.49	34.65	37.343			4.99333	6.25	7.01	5.59
	159.048	159.637			120.404	97.414			62.115	107.977			128.466	314.428		P value		0.9994	0.9504			35.65	39.73	31.82			5.53	7.6	6.76333			P value		0.5697	0.9489	0.0239			33.1	28.79	29.37	32.134			5.64	7.71667	6.08667	7.19
	120.169	188.678			144.728	181.107			81.368	78.435			73.659	168.248		Multi-lumens	4	0	11.1			35.16	38.3	36.45			7.13333	5.92333	9.57			Multi-lumens	2.5	2.5	0	10			32.74	40.14	37.41	37.794			5.70667	4.71667	6.57667	8.64
	218.309	142.884			125.848	198.585		N=2	227.097	112.185			77.278	216.749			4.8	0	0			33.97	41.42	38.8			6.87667	6.67	7.15667				4.3	10	5	5			29.33	38.71	30.17	31.038			5.86333	7.3	7.81333	5.91
	90.431	165.688			87.939	292.909			135.165	189.071			75.091	181.921			4.3	14	4.3			29.96	37.62	33.01			6.25	6.82333	6.58333				5	0	0	5.6			46.23	38.47	48.05	33.892			6.07	6.58667	5.61	6.52
	186.413	147.435			107.026	131.948			141.423	121.277				131.252		N=3						37.66	34.51	32.64			6.07333		5.91333			N=3							27.48	34.07	32.05	33.981			5.04333	8.00333	6.92667	7.53
	184.902	138.01			98.159	119.541			113.215	134.263				147.71		Mean	4.367	4.667	5.133			33.19	35.26	40.86			4.52333		7.1			Mean	3.933	4.167	1.667	6.867			40.99	33.29	37.43	36.849			5.6	5.19	7.94	4.97667
	114.029	79.122			104.868	163.305			114.706	141.217		N=2	73.688	152.222		SD	0.4041	8.083	5.597			31.51	46.45	41.01			7.08667		6.97333			SD	1.29	5.204	2.887	2.73			31.83	33.24	34.11	37.655			6.11	6.68	4.75667	7.05333
	131.664	166.09		N=2	185.608	234.718			193.023	108.075			80.152	147.102		One-way Anova's test						37.52	34.94	38.61			5.96		6.58667			One-way Anova's test							30.02	36.71	35.03	33.098			5.84	6.60333	7.06333	6.84
	144.542	230.941			102.661	368.029			123.003	125.318			143.865	125.279		P value		>0.9999	0.9984			31.07	38.5	36.23			7.55333					P value		0.995	0.7487	0.596			23.73	37.77	31.56	33.87			5.48667	6.60333	6.17
	110.037	127.191			99.17	236.787			135.754	103.446			63.184	238.405								42.98	42.19	41.59			5.84333												35.68	33.28	38.69	32.319			5.95333	6.65333
	135.116	150.24			176.408	148.455			174.918	92.696			70.716	230.069								41.18	36.18	35.3		N=3	5.02333	6.12	6.45333										31.22	33.03	29.4	34.915			6.07333
	83.84	119.698			194.877	151.153			132.811	202.518			79.661	173.123								46.82	38.61	37.35			5.23667	3.66333	6.83333										33.92	35.6	27.84	36.586			6.60667
	217.544	115.843			147.19	232.55			120.816	201.311			62.35	210.58								31.07	35.22	40.34			5.22333	7.29	8.50667										44.77	32.15	40.69	36.672		N=3	5.73333	5.80667	6.19	5.68
	131.203	143.13			125.877	109.547			114.657	126.838			68.215	136.588								38.06	40.35	37.97			5.58667	6.22333	6.68333										41.43	43.45	32.36	39.735			5.95667	5.98	5.92	5.81
	127.27	84.085			103.789	161.118			109.566	174.143			75.738	120.345								29.24	35.96	38.53			5.03	6.31	5.32333										40.8	29.04	36.75	34.88			6.25333	6.68	5.69333	5.95667
	107.232	164.521			214.778	177.36			144.728	229.088			107.252	132.929								41.84	34.58	36.41			4.31667	5.29667	5.69333										32.24	33.09	30.358	33.647			4.81	4.93333	6.67333	6.2
	105.182	118.315			141.129	235.277			122.16	132.076			58.103	175.869								33.37	32.32	38.44			6.07	6.52333	6.42										40.01	35.459	30.352	38.473			4.91667	6.06667	5.63333	6.32667
	174.908	148.583			195.495	206.411			105.26	175.349			58.074	363.194								30.17	36.73	43.81			5.04	6.1	7.82667										32.563	32.436	38.177	40.35			5.5	6.79333	6.31333	6.73
	152.722	125.789			116.059	321.176			176.104	176.712			87.233	162.442								38.24	33.95	39.34			5.36	5.79667	6.45333										29.337	26.982	27.222	36.62			5.57333	4.93333	7.71333	6.21
	127.123	137.137			130.055	176.556			149.269	201.704			104.074	200.222								33.13		43.08			6.5	6.82667	5.98667										35.468	38.637	33.678	40.607			5.08	7.28333	6.23333	6.67667
	114.882	155.851			186.236	402.24			136.156	205.313			69.196	161.618								38.05					6.41333		7.14333										33.833	29.487	31.7	35.225			4.68667	6.28	6.00333	6.36667
	127.652	145.572			110.469	214.248			106.192	131.958			61.497	135.607								37.32					5.88		7.25333										31.106	25.31	38.038	39.666			5.72667	6.45667	6.55333	8.99
	128.996	159.274			156.439	376.709			121.042	113.803			132.38	123.523								33.88					7.41667												35.255	37.464	27.774	24.849			5.12667	7.60333	6.35	7.19667
	167.787	171.279			202.586	109.223			112.146	179.469			105.408	137.411								33.96					6.48												35.957	24.191	33.563	33.138			5.85333	6.21333	5.77333	6.29333
	133.802	144.336			91.755	125.348			145.964	151.29			71.432	178.733								39					5.75667												34.068	32.853	37.05	29.535			4.67667	6.86333	6.37
	199.673	157.567			98.032	123.661			135.813	128.908			101.014	161.235								37.92					5.36333												38.649	32.84	41.541	31.032			5.79667	6.15667	6.42333
	137.196	153.869			116.599	184.186		N=3	124.092	158.509			73.404	184.147								25.26					4.49												30.067	33.003	31.791	30.442			5.15667	6.68	7.40333
	115.598	165.649			149.897	164.904			135.921	99.16			86.615	212.787							N=3	n=50	n=42	n=43			n=50	n=37	n=43										31.432	37.138	32.226	38.462			4.806	6.87
	85.576	141.06			130.016	262.229			78.455	117.638			73.551	90.244							Mean	34.8	38.3	38.96		Mean	6.068	7.234	7.153										39.719	37.211	36.609	44.341			5.25333	7.38667
	103.544	131.223			154.056	305.748			137.166	151.025			66.44	160.362							SD	5.097	3.363	4.267		SD	1.003	1.17	0.9116										33.789	40.983	43.265	29.526			5.01667	5.18667
	125.406	196.142			129.124	221.859			60.722	76.65			72.835	133.155							Unpaired Mann-Whitney's test					Unpaired Mann-Whitney's test													29.118	29.37	38.585	33.981			5.78333	4.84
	105.398	148.514			104.535	89.273			102.397	113.539			69.902	158.852							P value		0.0002	<0.0001		P value		<0.0001	<0.0001										26.495	50.885	35.824	32.155				6.41667
	127.456	127.858			135.283	139.353			108.87	98.385			74.424	99.67																									35.878	34.996	36.835	34.82			n=46	n=45	n=47	n=45
	182.901	144.228			136.195	183.235			136.46	96.933			89.097	243.221																									32.423	39.034	38.098	43.856		Mean	5.772	6.825	6.75	6.556
	146.278	136.156			100.052	139.383			112.774	196.162			92.902	115.51																									30.077	34.569	36.861	40.267		SD	0.7199	1.088	0.8724	0.8762
	104.809	147.769			137.205	188.688			142.58	145.258			86.36	148.024																									36.067	40.416				Unpaired Mann-Whitney's test
	102.612	156.881		N=3	161.716	212.649			111.783	99.64		N=3	125.416	272.636																										37.793				P value		<0.0001	<0.0001	<0.0001
	179.861	166.728			95.904	100.082			90.45	134.204			103.485	202.194																										36.543
	108.34	97.728			111.528	179.655			82.702	102.789			142.227	154.831																										35.088
	139.559	113.293			144.768	184.696			94.266	126.466			160.402	254.236																										40.581
	137.961	103.642			105.006	208.147			75.091	93.403			109.88	219.76																										43.432
	142.129	181.156			96.629	193.975			82.486	108.379			89.695	271.253																										37.891
	163.727	155.439			91.206	152.418			126.603	111.312			85.115	137.245																										41.03
	69.539	107.948			67.215	142.306			108.605	121.601			109.007	111.116																										37.224
	124.386	84.026			177.958	153.448			125.779	142.384			141.364	109.89																										30.535
	94.629	111.567			121.463	164.384			89.842	89.724			220.104	232.167																										37.447
	92.716	120.649			199.556	269.605			113.47	71.393			87.655	420.199																										37.483
	176.281	116			117.521	251.097			92.618	87.577			94.246	266.515																										39.94
	117.354	129.447			109.223	202.086			90.431	142.492			86.311	146.396																										34.083
	131.115	196.368			106.761	145.14			89.391	104.299			105.918	227.018																										38.224
N=2	100.219	156.008			115.294	172.289			n=73	n=73			152.624	123.945																										34.368
	113.431	186.334			121.768	154.958		Mean	113.4	119.2			94.187	177.713																										38.861
	110.89	151.8			82.839	175.938		SD	31.58	39.82			93.079	183.058																										35.138
	127.25	175.075			54.082	117.619		Unpaired Mann-Whitney's test					72.639	318.538																										34.226
	141.953	117.913			117.481	128.525		P value		0.6906			56.142	135.832																										36.4
	121.365	216.229			117.06	113.588							73.982	202.449																										38.634
	107.448	206.853			164.805	169.67							74.885	185.756																										33.43
	118.04	130.301			105.447	170.828							176.644	304.845																										38.533
	94.403	103.309			139.314	130.575							141.207	241.907																								N=3	n=59	n=81	n=58	n=58
	157.802	142.011			110.675	175.261							112.371	259.199																								Mean	33	35.16	34.89	35.28
	100.906	111.42			124.533	202.567							97.149	270.811																								SD	4.801	4.848	4.29	4.945
	105.182	139.304			139.716	288.407							142.688	426.642																								Unpaired Mann-Whitney's test
	107.036	122.758			93.756	289.584							201.154	305.542																								P value		0.0025	0.0221	0.004
	108.988	140.138			183.637	96.472							158.185	110.39
	110.449	77.808			128.162	175.349							226.018	132.586
	114.627	106.908				130.32							n=86	n=88
	127.034	115.628			n=88	n=89						Mean	112.8	206.2
	77.101	87.714		Mean	127.4	189						SD	47.36	78.85
	185.491	117.472		SD	33.02	68.29						Unpaired Mann-Whitney's test
	110.684	109.556		Unpaired Mann-Whitney's test								P value		<0.0001
	104.191	134.901		P value		<0.0001
	99.778	193.769
	98.13	180.185
	97.983	197.692
	88.93	146.906
	105.623	170.22
	66.715	183.009
	100.994	172.142
	110.312	195.838
	77.376	166.012
	86.154	152.634
	103.387	191.15
	120.875	99.003
	68.657	112.911
	110.204	106.545
	147.651	203.116
	108.988	120.797
	95.923	187.58
	79.014	178.419
	127.093	90.921
	173.24	162.716
	151.486	137.392
	123.2	142.982
	102.759	125.191
	105.633	145.444
	120.855	123.16
	98.042	116.324
	128.927	139.648
	77.935	141.139
	95.57	170.131
	120.551	199.507
	116.785	125.142
	108.35	152.673
	93.393	114.853
	115.294	200.909
	111.606	95.619
	66.018	143.542
	88.959	122.032
	100.602	85.674
	42.979	66.411
	n=133	n=133
Mean	119.2	142.2
SD	31.7	34.66
Unpaired Mann-Whitney's test
P value		<0.0001

## Sheet: Supplemental Figure 1
Graphs plotted and statistical calculations in Prism 10 version 10.4.0
Figure S1C
NM2s signal intensity relative to b-tubulin
	WT	NM2B-KO #A4	NM2B-KO #A6	NM2B-KO #D10
NM2A	0.716309	1.27312	0.512126
	0.483028	0.483569	0.511861	0.60001
	0.217693	0.636689	0.916981	0.927602
	1.80733	2.58926	2.11321	2.20006
N=4
Mean	0.8061	1.246	1.014	1.243
SD	0.6979	0.9588	0.7576	0.8452
One-way Anova's test
P value		0.7953	0.9696	0.8306
NM2C	0.628987	0.327502	0.375472	0.981842
	0.208957	0.702345	0.524915	0.374115
	0.68774	0.96595	0.354025	0.709064
N=3
Mean	0.5086	0.6653	0.4181	0.6883
SD	0.2611	0.3208	0.09309	0.3044
One-way Anova's test
P value		0.8062	0.9498	0.7415

## Sheet: Supplemental Figure 2
Graphs plotted and statistical calculations in Prism 10 version 10.4.0
Figure S2A				Figure S2B
E-cadherin AFI				E-cadherin signal intensity relative to b-tubulin
	WT	NM2B-KO			WT	NM2B-KO #A4	NM2B-KO #A6	NM2B-KO #D10
N=1	59.447	43.924		E-cadherin	1.06737	1.12311	0.498273
	62.741	40.448			1.58875	1.41313	1.25598	0.888871
	77.724	39.364			1.10383	1.43748	1.19088	2.32764
	66.37	40.315			1.91743	3.32573	2.49996	2.86368
	58.183	39.971		N=4
	66.981	39.116		Mean	1.419	1.825	1.361	2.027
	61.974	40.15		SD	0.4083	1.011	0.833	1.021
	77.59	39.653		One-way Anova's test
	62.547	38.338		P value		0.8384	0.9993	0.6772
	67.544	45.308
	57.273	61.423
	65.396	37.464
	74.445	39.556
	69.747	37.728
	57.626	38.169
	65.023	42.146
	46.231	43.128
	65.441	44.084
	65.575	48.461
	73.819	44.768
	61.821	49.285
	51.631	42.522
	58.078	38.053
	52.132	46.238
	51.288	30.252
	48.224	36.569
	58.504	31.03
	56	39.987
	42.95	39.478
	50.323	55.238
	69.587	46.691
	38.288	49.777
	43.946	44.246
	51.852	57.495
	39.638	42.521
	53.199	61.017
	65.721	52.39
	40.934	44.548
	52.931	41.022
	58.69	48.355
	75.166	51.312
	69.083	37.44
	75.799	24.652
	55.12	24.678
	64.198	33.384
	51.17	34.349
	71.501	37.891
	68.039	31.27
	47.204	33.403
	69.688	42.969
	70.108	45.401
	55.113	31.66
	60.085	28.457
	49.23	29.601
	73.269	30.083
	55.924	35.275
	49.958	33.797
	54.626	43.217
	65.637	31.551
	45.972	40.693
	71.777	45.517
	66.086	43.514
	71.438	54.576
	81.089	43.437
	56.919	34.901
	53.434	37.874
	58.475	48.376
	80.563	35.273
	91.121	47.078
	69.326	43.593
	71.025	39.306
	69.19	36.285
	62.215	23.508
	67.053	31.664
	60.434	34.089
	60.466	32.796
	64.942	33.858
	66.879	41.1
	56.722	32.541
	48.791	40.327
	64.479	35.489
	65.594	46.798
	74.889	39.161
	72.433	39.816
	70.586	47.157
	57.83	39.436
	51.113	43.919
	54.818	40.135
	62.36	41.164
	63.392	39.597
	49.659	38.978
	67.812	27.758
	67.703	35.414
	59.17	49.457
	53.867	46.261
	36.985	41.745
	39.89	41.431
	43.572	40.351
	54.111	41.331
	52.568	44.674
N=2	60.561	90.677
	52.318	70.167
	62.224	60.46
	59.584	67.101
	59.018	63.403
	60.125	60.322
	65.77	57.183
	56.543	60.37
	56.138	52.673
	54.609	47.175
	73.477	51.704
	79.54	62.142
	78.16	62.461
	73.969	57.07
	57.786	68.845
	55.499	56.26
	77.892	65.256
	74.624	59.747
	76.759	63.132
	79.186	55.881
	41.567	51.087
	47.283	55.207
	49.558	58.565
	50.69	59.939
	47.615	59.17
	46.304	50.423
	59.204	48.219
	54.016	52.736
	54.856	56.421
	55.739	58.55
	62.056	47.551
	50.62	52.265
	57.802	54.644
	46.634	48.325
	59.291	40.078
	52.275	47.688
	51.697	40.962
	46.989	39.662
	41.072	45.742
	51.596	35.019
	48.971	52.761
	43.14	54.08
	45.504	47.478
	41.704	56.576
	43.39	54.195
	40.85	49.723
	31.568	49.915
	46.669	40.611
	32.348	46.676
	31.042	45.163
	29.018	49.839
	29.025	39.026
	28.22	51.403
	30.416	44.161
	35.122	47.634
	39.333	41.097
	35.713	60.524
	32.591	73.374
	40.362	40.854
	40.967	35.513
	n=160	n=160
Mean	57.2	45.35
SD	12.67	10.5
Unpaired Mann-Whitney's test
P value		<0.0001
